# Supplementary material for: The Effectiveness of Three Regions in Mitochondrial Genome for Aphid DNA Barcoding: A Case in Lachininae
Source: PLoS One. 2012 Oct 3;7(10):e46190. doi: 10.1371/journal.pone.0046190 (PMC3463548; doi:10.1371/journal.pone.0046190)
Supplement: Table S1 — The detailed collection information and GenBank accession numbers of Lachninae species included in this study. (XLS) [file pone.0046190.s003.xls]

## Sheet: Sheet1
Table S1. The detailed collection information and GenBank accession numbers of Lachninae species included in this study.
Subfamilies	Genera	Species	Host plants	Locations	Collection date	No.voucher specimens	GB accession numbers/COI	GB accession numbers/COII	GB accession numbers/Cytb
Lachninae	Cinara Curtis	Cinara acutirostris Hille Ris Lambers	Pinus sylvestris Linnaeus.	CHINA: Inner Mongolia Auto. Reg.: Yakeshi City	Aug.16, 2005	17928	JQ916711	JX035223	JX035555
Lachninae	Cinara Curtis	Cinara alba Zhang	Picea asperata Mast.	CHINA: Tibet Auto. Reg.: Zhangmu Town	Jul.27, 2005	16505	JQ916681	JX035174	JX035510
Lachninae	Cinara Curtis	Cinara atrotibialis David & Rajasingh	Pinaceae	CHINA: Tibet Auto. Reg.: Linzhi County	Sept.6, 2005	18408	JX034986	JX035253	JX035574
Lachninae	Cinara Curtis	Cinara brevisaeta Zhang, Zhang et Zhong	Pinus armandi Franch.	CHINA: Yunnan Province: Lijiang City	Apr.27,2006	18222	JX034980	JX035244	JX035567
Lachninae	Cinara Curtis	Cinara brevisaeta Zhang, Zhang et Zhong	Pinus armandi Franch.	CHINA: Yunnan Province: Kunming City	Oct.24, 2010	24880	JQ916793	JX035382	JX035683
Lachninae	Cinara Curtis	Cinara bungeanae Zhang, Zhang et Zhong	Pinus bungeana Zucc. ex Endl.	CHINA: Beijing City: Haidian District	Apr.27,2005	16079	JQ916674	JX035151	JX035490
Lachninae	Cinara Curtis	Cinara bungeanae Zhang, Zhang et Zhong	Pinus bungeana Zucc. ex Endl.	CHINA: Beijing City: Haidian District	Apr.28, 2005	16094	JQ916677	JX035160	JX035499
Lachninae	Cinara Curtis	Cinara bungeanae Zhang, Zhang et Zhong	Pinus bungeana Zucc. ex Endl.	CHINA: Beijing City: Haidian District	Apr.30, 2005	16107	JQ916678	JX035162	JX035500
Lachninae	Cinara Curtis	Cinara bungeanae Zhang, Zhang et Zhong	Pinus bungeana Zucc. ex Endl.	CHINA: Beijing City: Botanic Garden	May.15, 2006	18821	JQ916739	JX035270	JX035590
Lachninae	Cinara Curtis	Cinara bungeanae Zhang, Zhang et Zhong	Pinus bungeana Zucc. ex Endl.	CHINA: Beijing City: Haidian District	May.14, 2006	18841	JQ916740	JX035273	JX035592
Lachninae	Cinara Curtis	Cinara bungeanae Zhang, Zhang et Zhong	Pinus bungeana Zucc. ex Endl.	CHINA: Beijing City: Haidian District	May.10, 2006	18852	JQ916742	JX035275	JX035594
Lachninae	Cinara Curtis	Cinara costata (Zetterstedt)	Abies sp.	CHINA: Tibet Auto. Reg.: Bayi Town	Jul.1, 2002	13503	JQ916628	JX035074	JX035432
Lachninae	Cinara Curtis	Cinara costata (Zetterstedt)	Taxus sp.	CHINA: Tibet Auto. Reg.: Gongbo'gyamda County	Jul.1, 2002	13506	JQ916629	JX035075	JX035433
Lachninae	Cinara Curtis	Cinara costata (Zetterstedt)	Cunninghamia sp.	CHINA: Tibet Auto. Reg.: Bayi Town	Jul.1, 2002	13507	JQ916630	JX035076	JX035434
Lachninae	Cinara Curtis	Cinara costata (Zetterstedt)	Abies sp.	CHINA: Yunnan Province: Lugu Lake	Apr.29, 2006	18253	JQ916725	JX035248	JX035571
Lachninae	Cinara Curtis	Cinara costata (Zetterstedt)	Abies sp.	CHINA: Yunnan Province: Lugu Lake	Apr.30, 2006	18261	JQ916726	JX035250
Lachninae	Cinara Curtis	Cinara costata (Zetterstedt)	Abies sp.	CHINA: Yunnan Province: Shangrila County	May.2, 2006	18657	JQ916730	JX035256	JX035577
Lachninae	Cinara Curtis	Cinara cuneomaculata (del Guercio)	Larix sp.	CHINA: Sichuan Province: Wolong Town	Aug.9, 2004	15552	JQ916658	JX035122	JX035464
Lachninae	Cinara Curtis	Cinara cuneomaculata (del Guercio)	Larix sibirica Ledeb.	CHINA: Inner Mongolia Auto. Reg.: Genhe County	Aug.10, 2004	15886	JQ916666	JX035138	JX035478
Lachninae	Cinara Curtis	Cinara cuneomaculata (del Guercio)	Larix sp.	CHINA: Jilin Province: Dunhua City	Jul.21, 2005	17582	JQ916691	JX035196	JX035531
Lachninae	Cinara Curtis	Cinara cuneomaculata (del Guercio)	Larix sp.	CHINA: Jilin Province: Hunchun City	Jul.25, 2005	17622	JQ916692	JX035198	JX035533
Lachninae	Cinara Curtis	Cinara cuneomaculata (del Guercio)	Larix sp.	CHINA: Heilongjiang Province: Suifenhe City	Jul.30, 2005	17669	JQ916695	JX035201	JX035536
Lachninae	Cinara Curtis	Cinara cuneomaculata (del Guercio)	Larix sp.	CHINA: Heilongjiang Province: Mishan County	Aug.2, 2005	17695	JQ916697	JX035204	JX035539
Lachninae	Cinara Curtis	Cinara cuneomaculata (del Guercio)	Larix sp.	CHINA: Heilongjiang Province: Yichun City	Aug.9, 2005	17808	JQ916706	JX035217	JX035549
Lachninae	Cinara Curtis	Cinara cuneomaculata (del Guercio)	Larix sp.	CHINA: Heilongjiang Province: Yichun City	Aug.9, 2005	17809	JQ916707	JX035218	JX035550
Lachninae	Cinara Curtis	Cinara cuneomaculata (del Guercio)	Larix sp.	CHINA: Inner Mongolia Auto. Reg.: Oroqen City	Aug.13, 2005	17866	JQ916710	JX035222	JX035554
Lachninae	Cinara Curtis	Cinara cuneomaculata (del Guercio)	Larix sibirica Ledeb.	CHINA: Inner Mongolia Auto. Reg.: Chifeng City	Aug.21, 2005	17983	JQ916715	JX035228	JX035559
Lachninae	Cinara Curtis	Cinara cuneomaculata (del Guercio)	Larix sibirica Ledeb.	CHINA: Xinjiang Auto. Reg.: Kanas Lake	Aug.25, 2008	21666	JQ916768	JX035332	JX035637
Lachninae	Cinara Curtis	Cinara cuneomaculata (del Guercio)	Larix sp.	MONGOLIA: Kente Mountain	Jun.26, 2009	22710	JQ916774	JX035350	JX035653
Lachninae	Cinara Curtis	Cinara cuneomaculata (del Guercio)	Larix sp.	MONGOLIA: Kente Mountain	Jun.26, 2009	22711	JQ916775	JX035351	JX035654
Lachninae	Cinara Curtis	Cinara cuneomaculata (del Guercio)	Larix sibirica Ledeb.	CHINA: Hebei Province: Wuling Mountain	Jun.21, 2003	14279	JQ916638	JX035088	JX035444
Lachninae	Cinara Curtis	Cinara cuneomaculata (del Guercio)	Pinus sylvestris Linnaeus. Linnaeus.	CHINA: Heilongjiang Province: Suiyang County	Jul.27, 2005	17645	JQ916694	JX035200	JX035535
Lachninae	Cinara Curtis	Cinara cuneomaculata (del Guercio)	Larix sp.	CHINA: Heilongjiang Province: Fujing City	Aug.6,2005	17767	JQ916704	JX035213	JX035546
Lachninae	Cinara Curtis	Cinara cuneomaculata (del Guercio)	Larix sp.	CHINA: Inner Mongolia Auto. Reg.: Oroqen City	Aug.13, 2005	17859	JQ916709	JX035221	JX035553
Lachninae	Cinara Curtis	Cinara cuneomaculata (del Guercio)	Larix sibirica Ledeb.	CHINA: Inner Mongolia Auto. Reg.: Aer Mountains	Aug.19, 2005	17960	JQ916713	JX035226	JX035558
Lachninae	Cinara Curtis	Cinara cuneomaculata (del Guercio)	Larix sp.	CHINA: Jilin Province: Changbai Mountains	Jun.24, 2009	22339	JQ916772	JX035340	JX035644
Lachninae	Cinara Curtis	Cinara formosana (Takahashi)	Larix sp.	CHINA: Beijing City	Oct.3, 2002	13350	JX034914	JX035069	JX035428
Lachninae	Cinara Curtis	Cinara formosana (Takahashi)	Pinaceae	CHINA: Beijing City	Jun.15, 2003	14252	JX034918	JX035087
Lachninae	Cinara Curtis	Cinara formosana (Takahashi)	Pinaceae	CHINA: Beijing City	Jun.23, 2003	14292	JX034919	JX035089	JX035445
Lachninae	Cinara Curtis	Cinara formosana (Takahashi)	Pinus tabuliformis Carr.	CHINA: Beijing City	Jul.13, 2003	14366	JX034920	JX035090
Lachninae	Cinara Curtis	Cinara formosana (Takahashi)	Pinus massoniana Lamb.	CHINA: Fujian Province: Wuyi Mountain	Jul.14, 2003	14483	JX034921	JX035092
Lachninae	Cinara Curtis	Cinara formosana (Takahashi)	Pinus massoniana Lamb.	CHINA: Fujian Province: Gutian County	Jun.2, 2004	14882	JQ916648	JX035101
Lachninae	Cinara Curtis	Cinara formosana (Takahashi)	Pinaceae	CHINA: Beijing City	May.22, 2004	15143	JX034928	JX035111
Lachninae	Cinara Curtis	Cinara formosana (Takahashi)	Pinus massoniana Lamb.	CHINA: Guizhou Province: Daozhen County	Aug.24, 2004	15646	JX034933	JX035126
Lachninae	Cinara Curtis	Cinara formosana (Takahashi)	Pinus tabuliformis Carr.	CHINA: Beijing City	Oct.6, 2004	15683	JX034934	JX035128	JX035469
Lachninae	Cinara Curtis	Cinara formosana (Takahashi)	Pinus tabuliformis Carr.	CHINA: Beijing City	Apr.23, 2005	16070	JX034941	JX035145	JX035484
Lachninae	Cinara Curtis	Cinara formosana (Takahashi)	Pinus tabuliformis Carr.	CHINA: Beijing City: Haidian District	Apr.24, 2005	16071	JX034942	JX035146	JX035485
Lachninae	Cinara Curtis	Cinara formosana (Takahashi)	Pinus tabuliformis Carr.	CHINA: Beijing City	38466	16081	JX034946	JX035153	JX035492
Lachninae	Cinara Curtis	Cinara formosana (Takahashi)	Pinus tabuliformis Carr.	CHINA: Beijing City: Haidian District	Apr.24, 2005	16082	JX034947	JX035154	JX035493
Lachninae	Cinara Curtis	Cinara formosana (Takahashi)	Pinus tabuliformis Carr.	CHINA: Beijing City	38466	16083	JX034948	JX035155	JX035494
Lachninae	Cinara Curtis	Cinara formosana (Takahashi)	Pinus tabuliformis Carr.	CHINA: Beijing City	38466	16089	JX034949	JX035158	JX035497
Lachninae	Cinara Curtis	Cinara formosana (Takahashi)	Pinus tabuliformis Carr.	CHINA: Beijing City: Haidian District	Apr.30, 2005	16105	JX034951	JX035161
Lachninae	Cinara Curtis	Cinara formosana (Takahashi)	Pinus tabuliformis Carr.	CHINA: Hebei Province: Wei County	May.2, 2005	16126	JX034952	JX035163	JX035501
Lachninae	Cinara Curtis	Cinara formosana (Takahashi)	Pinus tabuliformis Carr.	CHINA: Beijing City	May.12, 2005	16155	JX034953	JX035165	JX035503
Lachninae	Cinara Curtis	Cinara formosana (Takahashi)	Pinus yunnanensis Franch.	CHINA: Sichuan Province: Yanbian County	Apr.7, 2005	17096	JX034960	JX035178	JX035514
Lachninae	Cinara Curtis	Cinara formosana (Takahashi)	Pinus massoniana Lamb.	CHINA: Zhejiang Province: Taishun County	Jul.30, 2005	17349	JX034964	JX035187
Lachninae	Cinara Curtis	Cinara formosana (Takahashi)	Pinus massoniana Lamb.	CHINA: Zhejiang Province: Taishun County	Jul.30, 2005	17350	JX034965	JX035188	JX035523
Lachninae	Cinara Curtis	Cinara formosana (Takahashi)	Pinaceae	CHINA: Hebei Province: Small wutai Mountain	Aug.20, 2005	17437	JX034966	JX035189	JX035524
Lachninae	Cinara Curtis	Cinara formosana (Takahashi)	Pinaceae	CHINA: Hebei Province: Small wutai Mountain	Aug.22, 2005	17467	JX034967	JX035190	JX035525
Lachninae	Cinara Curtis	Cinara formosana (Takahashi)	Pinus massoniana Lamb.	CHINA: Fujian Province: Wuyi Mountains	Oct.21, 2005	18072	JX034976	JX035231	JX035560
Lachninae	Cinara Curtis	Cinara formosana (Takahashi)	Pinus yunnanensis Franch.	CHINA: Yunnan Province: Lijiang City	Apr.27, 2006	18216	JX034979	JX035241	JX035565
Lachninae	Cinara Curtis	Cinara formosana (Takahashi)	Pinus yunnanensis Franch.	CHINA: Yunnan Province: Jianchuan County	May.9, 2006	18722	JX034989	JX035265	JX035585
Lachninae	Cinara Curtis	Cinara formosana (Takahashi)	Pinus tabuliformis Carr.	CHINA: Beijing City	May.15, 2006	18828	JX034993	JX035272	JX035591
Lachninae	Cinara Curtis	Cinara formosana (Takahashi)	Pinus tabuliformis Carr.	CHINA: Liaoning Province: Shenyang City	Jun.3, 2006	19151	JX034998	JX035285	JX035603
Lachninae	Cinara Curtis	Cinara formosana (Takahashi)	Pinus tabuliformis Carr.	CHINA: Beijing City	Oct.25, 2005	19240	JX034999	JX035289
Lachninae	Cinara Curtis	Cinara formosana (Takahashi)	Pinus tabuliformis Carr.	CHINA: Beijing City	Jul.23, 2006	19451	JX035001	JX035297	JX035610
Lachninae	Cinara Curtis	Cinara formosana (Takahashi)	Pinus tabuliformis Carr.	CHINA: Beijing City	Jul.23, 2006	19457	JX035002	JX035299	JX035612
Lachninae	Cinara Curtis	Cinara formosana (Takahashi)	Pinus latteri Mason.	CHINA: Hainan Province: Changjiang River	Nov.14, 2006	19502	JX035003	JX035301	JX035614
Lachninae	Cinara Curtis	Cinara formosana (Takahashi)	Pinus massoniana Lamb.	CHINA: Guizhou Province: Yanhe County	Jun.10, 2007	19724	JX035004	JX035302
Lachninae	Cinara Curtis	Cinara formosana (Takahashi)	Pinus taiwanensis Hayata.	CHINA: Anhui Province: Yuexi County	Jul.19, 2007	20179	JX035009	JX035310
Lachninae	Cinara Curtis	Cinara formosana (Takahashi)	Pinus taiwanensis Hayata.	CHINA: Anhui Province: Yuexi County	Jul.19, 2007	20181	JX035010	JX035311
Lachninae	Cinara Curtis	Cinara formosana (Takahashi)	Pinus densata Mast.	CHINA: Beijing City	Aug.14, 2007	20323	JX035012	JX035315	JX035625
Lachninae	Cinara Curtis	Cinara formosana (Takahashi)	Pinus massoniana Lamb.	CHINA: Zhejiang Province: Lishui City	Jul.31, 2007	20428	JX035013	JX035317
Lachninae	Cinara Curtis	Cinara formosana (Takahashi)	Pinus tabuliformis Carr.	CHINA: Liaoning Province: Shenyang City	Oct.1, 2006	20490	JX035014	JX035319	JX035627
Lachninae	Cinara Curtis	Cinara formosana (Takahashi)	Pinus tabuliformis Carr.	CHINA: Beijing City	Nov.26, 2007	20510	JX035015	JX035320	JX035628
Lachninae	Cinara Curtis	Cinara formosana (Takahashi)	Pinus tabuliformis Carr.	CHINA: Ningxia Auto. Reg.: Jingyuan County	Jul.3, 2008	21168	JX035017	JX035322	JX035630
Lachninae	Cinara Curtis	Cinara formosana (Takahashi)	Pinus tabuliformis Carr.	CHINA: Ningxia Auto. Reg.: Jingyuan County	Jul.7, 2008	21687	JX035021	JX035333	JX035638
Lachninae	Cinara Curtis	Cinara formosana (Takahashi)	Pinus massoniana Lamb.	CHINA: Hunan Province: Guidong County	Jul.12, 2008	21798	JX035022	JX035335
Lachninae	Cinara Curtis	Cinara formosana (Takahashi)	Pinus tabuliformis Carr.	CHINA: Beijing City	Sept.28, 2008	22018	JX035023	JX035337	JX035641
Lachninae	Cinara Curtis	Cinara formosana (Takahashi)	Pinus tabuliformis Carr.	CHINA: Ningxia Auto. Reg.: Longde County	Jul.14, 2008	22189	JX035024	JX035339	JX035643
Lachninae	Cinara Curtis	Cinara formosana (Takahashi)	Pinus tabuliformis Carr.	CHINA: Qinghai Province: Xining City	Jul.9,2009	22420	JX035027	JX035344	JX035647
Lachninae	Cinara Curtis	Cinara formosana (Takahashi)	Pinus tabuliformis Carr.	CHINA: Beijing City: Miyun County	Jun.25, 2009	23273	JX035037	JX035365	JX035668
Lachninae	Cinara Curtis	Cinara formosana (Takahashi)	Pinus tabuliformis Carr.	CHINA: Beijing City	Jul.7, 2009	23293	JX035038	JX035366	JX035669
Lachninae	Cinara Curtis	Cinara formosana (Takahashi)	Pinus tabuliformis Carr.	CHINA: Beijing City	Jul.7, 2009	23296	JX035039	JX035367	JX035670
Lachninae	Cinara Curtis	Cinara formosana (Takahashi)	Pinus tabuliformis Carr.	CHINA: Beijing City	Jul.26, 2009	23571	JX035040	JX035369	JX035672
Lachninae	Cinara Curtis	Cinara formosana (Takahashi)	Pinus tabuliformis Carr.	CHINA: Beijing City	Oct.27, 2009	23675	JX035041	JX035371	JX035674
Lachninae	Cinara Curtis	Cinara formosana (Takahashi)	Pinaceae	CHINA: Guangxi Auto. Reg.: Daming Mountain	Nov.11, 2010	26140	JX035050	JX035394	JX035693
Lachninae	Cinara Curtis	Cinara formosana (Takahashi)	Pinaceae	CHINA: Guangxi Auto. Reg.: Shangsi County	Nov.20, 2010	26281		JX035395
Lachninae	Cinara Curtis	Cinara formosana (Takahashi)	Pinaceae	CHINA: Beijing City: Shijingshan District	Sept.13, 2011	26542	JX035053	JX035397
Lachninae	Cinara Curtis	Cinara formosana (Takahashi)	Pinus tabuliformis Carr.	CHINA: Zhejiang Province: Lin’an City	Jun.2, 2011	26810	JX035057	JX035408	JX035704
Lachninae	Cinara Curtis	Cinara formosana (Takahashi)	Pinaceae	CHINA: Zhejiang Province: Lin’an City	Aug.4, 2011	27079	JX035058	JX035410
Lachninae	Cinara Curtis	Cinara largirostris Zhang, Zhang et Zhong	Pinus tabulaeformis Carr.	CHINA: Beijing City: Yuyuantan Park	Oct.6, 2004	15684	JQ916661	JX035129	JX035470
Lachninae	Cinara Curtis	Cinara largirostris Zhang, Zhang et Zhong	Pinaceae	CHINA: Beijing City: Haidian District	Apr.24, 2005	16064	JQ916671	JX035144	JX035483
Lachninae	Cinara Curtis	Cinara largirostris Zhang, Zhang et Zhong	Pinus tabulaeformis Carr.	CHINA: Beijing City: Haidian District	Apr.24, 2005	16073	JQ916672	JX035147	JX035486
Lachninae	Cinara Curtis	Cinara largirostris Zhang, Zhang et Zhong	Pinus tabulaeformis Carr.	CHINA: Beijing City: Haidian District	Apr.24, 2005	16074	JQ916673	JX035148	JX035487
Lachninae	Cinara Curtis	Cinara largirostris Zhang, Zhang et Zhong	Pinus tabulaeformis Carr.	CHINA: Beijing City: Haidian District	Apr.24, 2005	16086	JQ916676	JX035157	JX035496
Lachninae	Cinara Curtis	Cinara largirostris Zhang, Zhang et Zhong	Pinaceae	CHINA: Beijing City: Haidian District	Nov.14, 2005	18415	JQ916728	JX035254	JX035575
Lachninae	Cinara Curtis	Cinara largirostris Zhang, Zhang et Zhong	Pinus tabulaeformis Carr.	CHINA: Beijing City: Haidian District	May.14, 2006	18845	JQ916741	JX035274	JX035593
Lachninae	Cinara Curtis	Cinara largirostris Zhang, Zhang et Zhong	Keteleeria fortunei (Murr.) Carr.	CHINA: Liaoning Province: Shenyang City	Jun.3, 2006	19386	JQ916751	JX035291	JX035608
Lachninae	Cinara Curtis	Cinara largirostris Zhang, Zhang et Zhong	Pinus tabulaeformis Carr.	CHINA: Beijing City: Mentougou District	Jul.23, 2006	19458	JQ916757	JX035300	JX035613
Lachninae	Cinara Curtis	Cinara laricis (Hartig)	Larix sp.	CHINA: Tibet: Gongbo’gyamda County	Jul.5, 2002	13545		JX035081	JX035438
Lachninae	Cinara Curtis	Cinara laricis (Hartig)	Larix chinensis Beissn.	CHINA: Shaanxi Province: Mei County	Jul.17, 2002	13557	JX034917	JX035082	JX035439
Lachninae	Cinara Curtis	Cinara laricis (Hartig)	Larix sibirica Ledeb.	MONGOLIA: Ulan Bator City	Jun.22, 2009	22375	JX035025	JX035342	JX035646
Lachninae	Cinara Curtis	Cinara laricis (Hartig)	Larix sp.	MONGOLIA: Kente Mountain	Jun.26, 2009	22703	JX035032	JX035349	JX035652
Lachninae	Cinara Curtis	Cinara orientalis (Takahashi)	Pinus armandi Franch.	CHINA: Sichuan Province: Baoxing County	Aug.20, 2003	15071	JX034927	JX035110	JX035460
Lachninae	Cinara Curtis	Cinara piceae (Panzer)	Picea asperata Mast.	CHINA: Inner Mongolia Auto. Reg.: Alashan Left City	Jul.30, 2010	25103	JQ916795	JX035384	JX035685
Lachninae	Cinara Curtis	Cinara piceae (Panzer)	Picea asperata Mast.	CHINA: Inner Mongolia Auto. Reg.: Alashan Left City	Aug.3, 2010	25349	JQ916796	JX035385	JX035686
Lachninae	Cinara Curtis	Cinara piceae (Panzer)	Picea asperata Mast.	CHINA: Inner Mongolia Auto. Reg.: Alashan Left City	Aug.5, 2010	25371		JX035386	JX035687
Lachninae	Cinara Curtis	Cinara piceae (Panzer)	Picea asperata Mast.	CHINA: Inner Mongolia Auto. Reg.: Alashan Left City	Aug.6, 2010	25385	JQ916798	JX035387	JX035688
Lachninae	Cinara Curtis	Cinara piceae (Panzer)	Picea asperata Mast.	CHINA: Inner Mongolia Auto. Reg.: Alashan Left City	Aug.9, 2010	25387	JQ916799	JX035388	JX035689
Lachninae	Cinara Curtis	Cinara piceae (Panzer)	Pinaceae	CHINA: Tibet Auto. Reg.: Linzhi County	Aug.4, 2010	25743		JX035389
Lachninae	Cinara Curtis	Cinara piceae (Panzer)	Picea asperata Mast.	CHINA: Inner Mongolia Auto. Reg.: Alashan Left City	Aug.13, 2011	27388	JQ916814	JX035418	JX035713
Lachninae	Cinara Curtis	Cinara piceae (Panzer)	Picea asperata Mast.	CHINA: Inner Mongolia Auto. Reg.: Alashan Left City	Aug.13, 2011	27389	JQ916815	JX035419	JX035714
Lachninae	Cinara Curtis	Cinara pilicornis (Hartig)	Larix sibirica Ledeb.	CHINA: Jilin Province: Antu County	Aug.9, 2004	14972	JX034923	JX035103	JX035453
Lachninae	Cinara Curtis	Cinara pilicornis (Hartig)	Larix sibirica Ledeb.	CHINA: Jilin Province: Fusong County	Aug.11, 2004	14993	JX034925	JX035108	JX035458
Lachninae	Cinara Curtis	Cinara pilicornis (Hartig)	Picea asperata Mast.	CHINA: Sichuan Province: Wolong Nature Reserve	Aug.8, 2004	15544	JX034930	JX035121
Lachninae	Cinara Curtis	Cinara pilicornis (Hartig)	Picea asperata Mast.	CHINA: Jilin Province: Dunhua City	Jul.21, 2005	17571	JX034970	JX035195	JX035530
Lachninae	Cinara Curtis	Cinara pilicornis (Hartig)	Picea asperata Mast.	CHINA: Jilin Province: Huichun City	Jul.25, 2005	17619		JX035197	JX035532
Lachninae	Cinara Curtis	Cinara pilicornis (Hartig)	Picea asperata Mast.	CHINA: Heilongjiang Province: Mishan City	Aug.1, 2005	17689	JX034971	JX035203	JX035538
Lachninae	Cinara Curtis	Cinara pilicornis (Hartig)	Picea asperata Mast.	CHINA: Heilongjiang Province: Raohe County	Aug.4, 2005	17715		JX035207	JX035541
Lachninae	Cinara Curtis	Cinara pilicornis (Hartig)	Picea asperata Mast.	CHINA: Heilongjiang Province: Yichun city	Aug.8, 2005	17782		JX035214	JX035547
Lachninae	Cinara Curtis	Cinara pilicornis (Hartig)	Picea asperata Mast.	CHINA: Heilongjiang Province: Yichun city	Aug.9, 2005	17800	JX034973	JX035216	JX035548
Lachninae	Cinara Curtis	Cinara pilicornis (Hartig)	Picea asperata Mast.	CHINA: Heilongjiang Province: Yichun city	Aug.10, 2005	17837	JX034974	JX035220	JX035552
Lachninae	Cinara Curtis	Cinara pilicornis (Hartig)	Picea asperata Mast.	CHINA: Yunnan Province: Shangri-La	May.3, 2006	18666	JX034987	JX035257
Lachninae	Cinara Curtis	Cinara pilicornis (Hartig)	Picea asperata Mast.	CHINA: Liaoning Province: Shenyang city	May.21, 2007	20130	JX035005	JX035304	JX035616
Lachninae	Cinara Curtis	Cinara pilicornis (Hartig)	Picea asperata Mast.	CHINA: Liaoning Province: Huanren County	May.22, 2007	20139	JX035006	JX035305	JX035617
Lachninae	Cinara Curtis	Cinara pilicornis (Hartig)	Picea asperata Mast.	CHINA: Liaoning Province: Huanren County	May.23, 2007	20147		JX035306	JX035618
Lachninae	Cinara Curtis	Cinara pilicornis (Hartig)	Picea asperata Mast.	CHINA: Liaoning Province: Fengcheng City	May.24, 2007	20154	JX035007	JX035308	JX035620
Lachninae	Cinara Curtis	Cinara pilicornis (Hartig)	Picea asperata Mast.	CHINA: Liaoning Province: Zhangwu County	May.26, 2007	20160	JX035008	JX035309	JX035621
Lachninae	Cinara Curtis	Cinara pilicornis (Hartig)	Picea asperata Mast.	CHINA: Ningxia Auto. Reg.: Jingyuan County	Jun.21, 2008	21107	JX035016	JX035321	JX035629
Lachninae	Cinara Curtis	Cinara pilicornis (Hartig)	Picea asperata Mast.	CHINA: Ningxia Auto. Reg.: Jingyuan County	Jun.22, 2008	21440		JX035327	JX035635
Lachninae	Cinara Curtis	Cinara pilicornis (Hartig)	Picea asperata Mast.	CHINA: Ningxia Auto. Reg.: Pengyang County	Jul.1, 2008	21488	JX035018	JX035328
Lachninae	Cinara Curtis	Cinara pilicornis (Hartig)	Picea asperata Mast.	CHINA: Ningxia Auto. Reg.: Guyuan City	Jun.29, 2008	21560	JX035019	JX035329
Lachninae	Cinara Curtis	Cinara pilicornis (Hartig)	Picea asperata Mast.	CHINA: Ningxia Auto. Reg.: Guyuan City	Jul.2, 2008	21596	JX035020	JX035331
Lachninae	Cinara Curtis	Cinara pilicornis (Hartig)	Picea asperata Mast.	CHINA: Sichuan Province: Kangding County	May.22, 2009	22602	JX035030	JX035347	JX035650
Lachninae	Cinara Curtis	Cinara pilicornis (Hartig)	Pinaceae	CHINA: Sichuan Province: Batang County	Jun.4, 2009	22682	JX035031	JX035348	JX035651
Lachninae	Cinara Curtis	Cinara pilicornis (Hartig)	Picea wilsanii Mast	CHINA: Gansu Province: Dingxi City	May.26, 2009	22968	JX035034	JX035361	JX035664
Lachninae	Cinara Curtis	Cinara pinea (Mordvilko)	Pinus tabulaeformis Carr.	CHINA: Tibet Auto. Reg.: Bayi Town	Jul.2, 2002	13511	JQ916631	JX035077
Lachninae	Cinara Curtis	Cinara pinea (Mordvilko)	Pinus taiwanensis Hayata.	CHINA: Fujian Province: Wuyi Mountain	Jul.20, 2003	14544	JQ916641	JX035094	JX035448
Lachninae	Cinara Curtis	Cinara pinea (Mordvilko)	Pinus massoniana Lamb.	CHINA: Fujian Province: Wuyi Mountain	May.19, 2004	14749	JQ916645	JX035098
Lachninae	Cinara Curtis	Cinara pinea (Mordvilko)	Pinus taiwanensis Hayata.	CHINA: Fujian Province: Wuyi Mountain	May.21, 2004	14765	JQ916646	JX035099
Lachninae	Cinara Curtis	Cinara pinea (Mordvilko)	Pinus tabulaeformis Carr.	CHINA: Jilin Province: Antu County	Aug.10, 2004	14973	JQ916649	JX035104	JX035454
Lachninae	Cinara Curtis	Cinara pinea (Mordvilko)	Pinus tabuliformis Carr.	CHINA: Jilin Province: Baishan City	Aug.12, 2004	15200		JX035112
Lachninae	Cinara Curtis	Cinara pinea (Mordvilko)	Pinus yunnanensis Franch.	CHINA: Yunnan Province: Kunming City	Oct.9, 2003	15298	JQ916653	JX035114
Lachninae	Cinara Curtis	Cinara pinea (Mordvilko)	Pinus tabulaeformis Carr.	CHINA: Tibet Auto. Reg.: Bayi Town	Aug.21, 2003	15414	JQ916655	JX035117
Lachninae	Cinara Curtis	Cinara pinea (Mordvilko)	Pinus tabulaeformis Carr.	CHINA: Tibet Auto. Reg.: Lhasa City	Aug.23, 2003	15428	JQ916656	JX035118
Lachninae	Cinara Curtis	Cinara pinea (Mordvilko)	Pinus tabulaeformis Carr.	CHINA: Tibet Auto. Reg.: Lhasa City	Aug.24, 2003	15435	JQ916657	JX035120
Lachninae	Cinara Curtis	Cinara pinea (Mordvilko)	Pinus sylvestris Linnaeus.	CHINA: Heilongjiang Province: Mohe County	Aug.8, 2004	15734	JX034936	JX035131
Lachninae	Cinara Curtis	Cinara pinea (Mordvilko)	Pinus tabuliformis Carr.	CHINA: Heilongjiang Province: Mohe County	Aug.7, 2004	15833	JX034938	JX035135	JX035475
Lachninae	Cinara Curtis	Cinara pinea (Mordvilko)	Pinus tabulaeformis Carr.	CHINA: Heilongjiang Province: Mohe County	Aug.7, 2004	15835	JQ916664	JX035136	JX035476
Lachninae	Cinara Curtis	Cinara pinea (Mordvilko)	Pinus sylvestris Linnaeus.	CHINA: Heilongjiang Province: Mohe County	Aug.9, 2004	15881	JQ916665	JX035137	JX035477
Lachninae	Cinara Curtis	Cinara pinea (Mordvilko)	Pinus tabulaeformis Carr.	CHINA: Inner Mongolia Auto. Reg.: Ergun City	Aug.11, 2004	15897	JQ916667	JX035139	JX035479
Lachninae	Cinara Curtis	Cinara pinea (Mordvilko)	Pinus tabulaeformis Carr.	CHINA: Inner Mongolia Auto. Reg.: Ergun City	Aug.11, 2004	15898	JQ916668	JX035140	JX035480
Lachninae	Cinara Curtis	Cinara pinea (Mordvilko)	Pinus tabulaeformis Carr.	CHINA: Inner Mongolia Auto. Reg.: Ergun City	Aug.11, 2004	15899	JQ916669	JX035141
Lachninae	Cinara Curtis	Cinara pinea (Mordvilko)	Pinus massoniana Lamb.	CHINA: Guizhou Province: Leigong Mountain	Jun.4, 2005	16269	JQ916680	JX035166
Lachninae	Cinara Curtis	Cinara pinea (Mordvilko)	Pinaceae	CHINA: Tibet Auto. Reg.: Chayu County	Jul.16, 2005	16445		JX035173
Lachninae	Cinara Curtis	Cinara pinea (Mordvilko)	Pinus tabulaeformis Carr.	CHINA: Xinjiang Auto. Reg.: Altay City	Aug.23, 2005	16610	JQ916682	JX035175	JX035511
Lachninae	Cinara Curtis	Cinara pinea (Mordvilko)	Pinus yunnanensis Franch.	CHINA: Sichuan Province: Meigu County	May.5, 2005	17263	JQ916685	JX035183	JX035519
Lachninae	Cinara Curtis	Cinara pinea (Mordvilko)	Pinaceae	CHINA: Shaanxi Province: Foping County	May.14, 2005	17296	JQ916688	JX035186	JX035522
Lachninae	Cinara Curtis	Cinara pinea (Mordvilko)	Pinus sylvestris Linnaeus.	CHINA: Jilin Province: Dunhua City	Jul.21, 2005	17568	JQ916690	JX035194	JX035529
Lachninae	Cinara Curtis	Cinara pinea (Mordvilko)	Pinus sylvestris Linnaeus.	CHINA: Heilongjiang Province: Suiyang County	Jul.27, 2005	17644	JQ916693	JX035199	JX035534
Lachninae	Cinara Curtis	Cinara pinea (Mordvilko)	Pinus sylvestris Linnaeus.	CHINA: Heilongjiang Province: Mishan City	Aug.1, 2005	17688	JQ916696	JX035202	JX035537
Lachninae	Cinara Curtis	Cinara pinea (Mordvilko)	Pinus sylvestris Linnaeus.	CHINA: Heilongjiang Province: Mishan City	Aug.2, 2005	17700	JQ916698	JX035205
Lachninae	Cinara Curtis	Cinara pinea (Mordvilko)	Pinus sylvestris Linnaeus.	CHINA: Heilongjiang Province: Raohe County	Aug.4, 2005	17725	JQ916699	JX035208	JX035542
Lachninae	Cinara Curtis	Cinara pinea (Mordvilko)	Pinus sylvestris Linnaeus.	CHINA: Heilongjiang Province: Fujing City	Aug.5, 2005	17743	JQ916700	JX035209	JX035543
Lachninae	Cinara Curtis	Cinara pinea (Mordvilko)	Pinus sylvestris Linnaeus.	CHINA: Inner Mongolia Auto. Reg.: Aer Mountains	Aug.19, 2005	17961	JQ916714	JX035227
Lachninae	Cinara Curtis	Cinara pinea (Mordvilko)	Pinus yunnanensis Franch.	CHINA: Yunnan Province: Kunming City	Apr.20, 2006	18161	JQ916718	JX035233	JX035562
Lachninae	Cinara Curtis	Cinara pinea (Mordvilko)	Pinus yunnanensis Franch.	CHINA: Yunnan Province: Kunming City	Apr.21, 2006	18166	JQ916719	JX035234
Lachninae	Cinara Curtis	Cinara pinea (Mordvilko)	Pinus yunnanensis Franch.	CHINA: Yunnan Province: Chuxiong City	Apr.25, 2006	18199	JQ916720	JX035237
Lachninae	Cinara Curtis	Cinara pinea (Mordvilko)	Pinus yunnanensis Franch.	CHINA: Yunnan Province: Chuxiong City	Apr.26, 2006	18214	JQ916721	JX035240
Lachninae	Cinara Curtis	Cinara pinea (Mordvilko)	Pinus yunnanensis Franch.	CHINA: Yunnan Province: Lijiang City	Apr.27, 2006	18219	JQ916722	JX035242
Lachninae	Cinara Curtis	Cinara pinea (Mordvilko)	Pinus yunnanensis Franch.	CHINA: Yunnan Province: Lijiang City	Apr.28, 2006	18247	JQ916724	JX035247
Lachninae	Cinara Curtis	Cinara pinea (Mordvilko)	Pinaceae	CHINA: Tibet Auto. Reg.: Lhasa City	Aug.16, 2005	18305	JQ916727	JX035252	JX035573
Lachninae	Cinara Curtis	Cinara pinea (Mordvilko)	Pinus yunnanensis Franch.	CHINA: Yunnan Province: Deqen	May.4, 2006	18673	JQ916731	JX035258	JX035578
Lachninae	Cinara Curtis	Cinara pinea (Mordvilko)	Pinus tabulaeformis Carr.	CHINA: Jilin Province: Yanbian City	Sept.29, 2008	21301	JQ916765	JX035325	JX035633
Lachninae	Cinara Curtis	Cinara pinea (Mordvilko)	Pinus tabulaeformis Carr.	CHINA: Ningxia Auto. Reg.: Guyuan City	Jun.29, 2008	21563	JQ916767	JX035330	JX035636
Lachninae	Cinara Curtis	Cinara pinea (Mordvilko)	Pinus massoniana Lamb.	CHINA: Hunan Province: Liling City	Jul.5,2008	21707	JQ916769	JX035334	JX035639
Lachninae	Cinara Curtis	Cinara pinea (Mordvilko)	Pinus tabulaeformis Carr.	CHINA: Ningxia Auto. Reg.: Jingyuan County	Jul.10, 2008	22179	JQ916771	JX035338	JX035642
Lachninae	Cinara Curtis	Cinara pinea (Mordvilko)	Pinus sylvestris Linnaeus.	MONGOLIA: Dadal	Jul.3, 2009	22764	JQ916776	JX035352	JX035655
Lachninae	Cinara Curtis	Cinara pinea (Mordvilko)	Pinus sylvestris Linnaeus.	MONGOLIA: Dadal	Jul.3, 2009	22765	JQ916777	JX035353	JX035656
Lachninae	Cinara Curtis	Cinara pinea (Mordvilko)	Pinus sylvestris Linnaeus.	MONGOLIA: Dadal	Jul.3, 2009	22766	JQ916778	JX035354	JX035657
Lachninae	Cinara Curtis	Cinara pinea (Mordvilko)	Pinus sylvestris Linnaeus.	MONGOLIA: Dadal	Jul.3, 2009	22767	JQ916779	JX035355	JX035658
Lachninae	Cinara Curtis	Cinara pinea (Mordvilko)	Pinus sylvestris Linnaeus.	MONGOLIA: Dadal	Jul.3, 2009	22768	JQ916780	JX035356	JX035659
Lachninae	Cinara Curtis	Cinara pinea (Mordvilko)	Pinus sylvestris Linnaeus.	MONGOLIA: Dadal	Jul.3, 2009	22774	JQ916781	JX035357	JX035660
Lachninae	Cinara Curtis	Cinara pinea (Mordvilko)	Pinus sylvestris Linnaeus.	MONGOLIA: Dadal	Jul.3, 2009	22776	JQ916782	JX035358	JX035661
Lachninae	Cinara Curtis	Cinara pinea (Mordvilko)	Pinus yunnanensis Franch.	CHINA: Yunnan Province: Jingdong County	Nov.8, 2009	23719		JX035375
Lachninae	Cinara Curtis	Cinara pinea (Mordvilko)	Pinus taiwanensis var. damingshanensis.	CHINA: Taiwan: Baxian Mountain	Jun.5, 2011	26429	JX035052	JX035396	JX035695
Lachninae	Cinara Curtis	Cinara piniarmandicola Zhang, Zhang & Zhong	Pinus armandi Franch.	CHINA: Beijing City	Apr.7, 2005	15729	JX034935	JX035130	JX035471
Lachninae	Cinara Curtis	Cinara piniarmandicola Zhang, Zhang & Zhong	Pinus armandi Franch.	CHINA: Beijing City: Haidian District	Apr.24, 2005	16076	JX034943	JX035149	JX035488
Lachninae	Cinara Curtis	Cinara piniarmandicola Zhang, Zhang & Zhong	Pinus armandi Franch.	CHINA: Beijing City	Apr.24, 2005	16077	JX034944	JX035150	JX035489
Lachninae	Cinara Curtis	Cinara piniarmandicola Zhang, Zhang & Zhong	Pinaceae	CHINA: Beijing City	Apr.27, 2005	16080	JX034945	JX035152	JX035491
Lachninae	Cinara Curtis	Cinara piniarmandicola Zhang, Zhang & Zhong	Pinus tabuliformis Carr.	CHINA: Beijing City	Apr.29, 2005	16093	JX034950	JX035159	JX035498
Lachninae	Cinara Curtis	Cinara piniarmandicola Zhang, Zhang & Zhong	Pinus armandi Franch.	CHINA: Sichuan Province: Meigu County	May.1, 2005	17244	JX034962	JX035181	JX035517
Lachninae	Cinara Curtis	Cinara piniarmandicola Zhang, Zhang & Zhong	Pinus armandi Franch.	CHINA: Sichuan Province: Meigu County	May.5, 2005	17262	JX034963	JX035182	JX035518
Lachninae	Cinara Curtis	Cinara piniarmandicola Zhang, Zhang & Zhong	Pinus armandi Franch.	CHINA: Yunnan Province: Chuxiong City	Apr.25, 2006	18207	JX034978	JX035239	JX035564
Lachninae	Cinara Curtis	Cinara piniarmandicola Zhang, Zhang & Zhong	Pinus armandi Franch.	CHINA: Yunnan Province: Lijiang City	Apr.27, 2006	18223	JX034981	JX035245	JX035568
Lachninae	Cinara Curtis	Cinara piniarmandicola Zhang, Zhang & Zhong	Pinus armandi Franch.	CHINA: Yunnan Province: Lijiang City	Apr.28, 2006	18236	JX034983	JX035287	JX035570
Lachninae	Cinara Curtis	Cinara piniarmandicola Zhang, Zhang & Zhong	Pinus armandi Franch.	CHINA: Yunnan Province: Ninglang County	Apr.29, 2006	18256	JX034984	JX035249
Lachninae	Cinara Curtis	Cinara piniarmandicola Zhang, Zhang & Zhong	Pinus armandi Franch.	CHINA: Yunnan Province: Jianchuan County	May.9, 2006	18719	JX034988	JX035262	JX035582
Lachninae	Cinara Curtis	Cinara piniarmandicola Zhang, Zhang & Zhong	Pinus armandi Franch.	CHINA: Yunnan Province: Dali City	May.16, 2006	18767	JX034990	JX035268	JX035588
Lachninae	Cinara Curtis	Cinara piniarmandicola Zhang, Zhang & Zhong	Pinus armandi Franch.	CHINA: Yunnan Province: Dali City	May.16, 2006	18773	JX034991	JX035269	JX035589
Lachninae	Cinara Curtis	Cinara piniarmandicola Zhang, Zhang & Zhong	Pinus armandi Franch.	CHINA: Beijing City	May.15, 2006	18827	JX034992	JX035271
Lachninae	Cinara Curtis	Cinara piniarmandicola Zhang, Zhang & Zhong	Pinus armandi Franch.	CHINA: Gansu Province: Tianshui City	Jun.2, 2009	23055	JX035035	JX035363	JX035666
Lachninae	Cinara Curtis	Cinara piniarmandicola Zhang, Zhang & Zhong	Pinus armandi Franch.	CHINA: Gansu Province: Tianshui City	Jun.2, 2009	23074	JX035036	JX035364	JX035667
Lachninae	Cinara Curtis	Cinara piniarmandicola Zhang, Zhang & Zhong	Pinaceae	CHINA: Tibet: Yadong County	Aug.16, 2010	25876	JX035046	JX035390	JX035690
Lachninae	Cinara Curtis	Cinara piniarmandicola Zhang, Zhang & Zhong	Pinus armandi Franch.	CHINA: Beijing City	Sept.24, 2011	27402	JX035063	JX035421	JX035716
Lachninae	Cinara Curtis	Cinara pinikoraiensis Zhang	Pinaceae	CHINA: Heilongjiang Province: Yichun City	Aug.10, 2005	17836	JQ916708	JX035219	JX035551
Lachninae	Cinara Curtis	Cinara pinikoraiensis Zhang	Pinus koraiensis Sieb. et Zucc.	CHINA: Jilin Province: Longjing City	Sept.26, 2008	21266	JQ916763	JX035323	JX035631
Lachninae	Cinara Curtis	Cinara pinikoraiensis Zhang	Pinus koraiensis Sieb. et Zucc.	CHINA: Jilin Province: Yanbian City	Sept.29, 2008	21300	JQ916764	JX035324	JX035632
Lachninae	Cinara Curtis	Cinara pinikoraiensis Zhang	Pinus tabulaeformis Carr.	CHINA: Jilin Province: Changbai Mountains	Jun.27, 2009	22366	JQ916773	JX035341	JX035645
Lachninae	Cinara Curtis	Cinara piniphila (Ratzeburg)	Pinus sylvestris Linnaeus.	CHINA: Inner Mongolia Auto. Reg.: Jiagedaqi District	Aug.1, 2004	15766	JX034937	JX035134	JX035474
Lachninae	Cinara Curtis	Cinara piniphila (Ratzeburg)	Pinus sylvestris Linnaeus.	CHINA: Inner Mongolia: Hulun Buir	Aug.13, 2004	15921	JX034939	JX035142	JX035481
Lachninae	Cinara Curtis	Cinara pruiniviridis Zhang, Chen, Zhong et Li	Picea asperata Mast.	CHINA: Inner Mongolia Auto. Reg.: Alashan Left City	Aug.12, 2011	27377	JQ916811	JX035414	JX035709
Lachninae	Cinara Curtis	Cinara pruiniviridis Zhang, Chen, Zhong et Li	Picea asperata Mast.	CHINA: Inner Mongolia Auto. Reg.: Alashan Left City	Aug.13, 2011	27387	JQ916813	JX035417	JX035712
Lachninae	Cinara Curtis	Cinara tujafilina (del Guercio)	Platycladus orientalis (L.) Franco	CHINA: Beijing City: Chaoyang District	Oct.17, 2002	13348	JQ916624	JX035068	JX035427
Lachninae	Cinara Curtis	Cinara tujafilina (del Guercio)	Platycladus orientalis (L.) Franco	CHINA: Beijing City: Chaoyang District	Oct.21, 2002	13353	JQ916627	JX035072	JX035430
Lachninae	Cinara Curtis	Cinara tujafilina (del Guercio)	Platycladus orientalis (L.) Franco	CHINA: Beijing City: Fragrance Hill	Apr.21, 2004	13454	JX034915	JX035073	JX035431
Lachninae	Cinara Curtis	Cinara tujafilina (del Guercio)	Platycladus orientalis (L.) Franco	CHINA: Shaanxi Province: Mei County	Jul.18, 2002	13567	JQ916634	JX035083	JX035440
Lachninae	Cinara Curtis	Cinara tujafilina (del Guercio)	Platycladus orientalis (L.) Franco	CHINA: Beijing City: Chaoyang District	Sept.29, 2003	14710	JQ916643	JX035096	JX035449
Lachninae	Cinara Curtis	Cinara tujafilina (del Guercio)	Platycladus orientalis (L.) Franco	CHINA: Tibet Auto. Reg.: Linzhi County	Aug.5, 2003	15301	JX034929	JX035115	JX035462
Lachninae	Cinara Curtis	Cinara tujafilina (del Guercio)	Platycladus orientalis (L.) Franco	CHINA: Tibet Auto. Reg.: Linzhi County	Aug.21, 2003	15413	JQ916654	JX035116	JX035463
Lachninae	Cinara Curtis	Cinara tujafilina (del Guercio)	Platycladus orientalis (L.) Franco	CHINA: Beijing City: Haidian District	Apr.24, 2005	16063	JQ916670	JX035143	JX035482
Lachninae	Cinara Curtis	Cinara tujafilina (del Guercio)	Platycladus orientalis (L.) Franco	CHINA: Beijing City: Haidian District	Apr.25, 2005	16084	JQ916675	JX035156	JX035495
Lachninae	Cinara Curtis	Cinara tujafilina (del Guercio)	Platycladus orientalis (L.) Franco	CHINA: Beijing City: Sanpu Village	May.12, 2005	16146	JQ916679	JX035164	JX035502
Lachninae	Cinara Curtis	Cinara tujafilina (del Guercio)	Platycladus orientalis (L.) Franco	CHINA: Shaanxi Province: Foping County	May.14, 2005	17290	JQ916687	JX035185	JX035521
Lachninae	Cinara Curtis	Cinara tujafilina (del Guercio)	Platycladus orientalis (L.) Franco	CHINA: Yunnan Province: Kunming City	Apr.20, 2006	18159	JQ916717	JX035232	JX035561
Lachninae	Cinara Curtis	Cinara tujafilina (del Guercio)	Platycladus orientalis (L.) Franco	CHINA: Yunnan Province: Ninglang County	Apr.30, 2006	18648	JQ916729	JX035255	JX035576
Lachninae	Cinara Curtis	Cinara tujafilina (del Guercio)	Platycladus orientalis (L.) Franco	CHINA: Yunnan Province: Jianchuan County	May.8, 2006	18706	JQ916733	JX035260	JX035580
Lachninae	Cinara Curtis	Cinara tujafilina (del Guercio)	Platycladus orientalis (L.) Franco	CHINA: Yunnan Province: Yongsheng County	May.12, 2006	18746	JQ916738	JX035267	JX035587
Lachninae	Cinara Curtis	Cinara tujafilina (del Guercio)	Platycladus orientalis (L.) Franco	CHINA: Guangxi Auto. Reg.: Guilin City	Jun.3, 2006	19082	JQ916744	JX035281	JX035599
Lachninae	Cinara Curtis	Cinara tujafilina (del Guercio)	Platycladus orientalis (L.) Franco	CHINA: Guangxi Auto. Reg.: Guilin City	May.28, 2006	19103	JQ916745	JX035282	JX035600
Lachninae	Cinara Curtis	Cinara tujafilina (del Guercio)	Platycladus orientalis (L.) Franco	CHINA: Beijing City: Haidian District	Jun.19, 2006	19117	JQ916747	JX035284	JX035602
Lachninae	Cinara Curtis	Cinara tujafilina (del Guercio)	Platycladus orientalis (L.) Franco	CHINA: Beijing City: Huairou County	Oct.25, 2005	19238	JQ916749	JX035288	JX035605
Lachninae	Cinara Curtis	Cinara tujafilina (del Guercio)	Platycladus orientalis (L.) Franco	CHINA: Beijing City: Mentougou District	Jul.22, 2006	19421	JQ916752	JX035292	JX035609
Lachninae	Cinara Curtis	Cinara tujafilina (del Guercio)	Platycladus orientalis (L.) Franco	CHINA: Beijing City: Mentougou District	Jul.22, 2006	19424	JQ916753	JX035293	JX035606
Lachninae	Cinara Curtis	Cinara tujafilina (del Guercio)	Juniperus formosana Hayata.	CHINA: Qinghai Province: Huangzhong City	Jul.8, 2009	22410	JX035026	JX035343
Lachninae	Cinara Curtis	Cinara tujafilina (del Guercio)	Platycladus orientalis (L.) Franco	CHINA: Beijing City: Miyun County	May.13, 2009	22889	JQ916783	JX035359	JX035662
Lachninae	Cinara Curtis	Cinara tujafilina (del Guercio)	Platycladus orientalis (L.) Franco	CHINA: Gansu Province: Lanzhou City	May.24, 2009	22927	JX035033	JX035360	JX035663
Lachninae	Cinara Curtis	Cinara tujafilina (del Guercio)	Platycladus orientalis (L.) Franco	CHINA: Gansu Province: Longnan City	May.28, 2009	22976	JQ916784	JX035362	JX035665
Lachninae	Cinara Curtis	Cinara tujafilina (del Guercio)	Platycladus orientalis (L.) Franco	CHINA: Beijing City: Miyun County	Oct.27, 2009	23679	JQ916789	JX035374	JX035677
Lachninae	Cinara Curtis	Cinara tujafilina (del Guercio)	Platycladus orientalis (L.) Franco	CHINA: Tibet Auto. Reg.: Jilong County	Aug.12, 2010	25885	JX035047	JX035391	JX035691
Lachninae	Cinara Curtis	Cinara tujafilina (del Guercio)	Sabina vulgaris Ant.	CHINA: Inner Mongolia Auto. Reg.: Alashan Left City	Aug.8, 2011	27343	JX035060	JX035412	JX035707
Lachninae	Cinara Curtis	Cinara tujafilina (del Guercio)	Sabina vulgaris Ant.	CHINA: Inner Mongolia Auto. Reg.: Alashan Left City	Aug.11, 2011	27369	JX035061	JX035413	JX035708
Lachninae	Cinara Curtis	Cinara tujafilina (del Guercio)	Juniperus rigida Sieb. et Zucc.	CHINA: Inner Mongolia Auto. Reg.: Alashan Left City	Aug.12, 2011	27382	JQ916812	JX035415	JX035710
Lachninae	Cinara Curtis	Cinara tujafilina (del Guercio)	Sabina vulgaris Ant.	CHINA: Inner Mongolia Auto. Reg.: Alashan Left City	Aug.13, 2011	27386	JX035062	JX035416	JX035711
Lachninae	Cinara Curtis	Cinara tujafilina (del Guercio)	Platycladus orientalis (L.) Franco	CHINA: Beijing City: Chaoyang District	Sept.24, 2011	27395	JQ916816	JX035420	JX035715
Lachninae	Eulachnus del Guercio	Eulachnus alticola (Pašek)	Pinus yunnanensis Franch.	CHINA: Sichuan Province: Yanbian County	Apr.11, 2005	17122	JQ916684	JX035180	JX035516
Lachninae	Eulachnus del Guercio	Eulachnus alticola (Pašek)	Pinus yunnanensis Franch.	CHINA: Yunnan Province: Lijiang City	Apr.27, 2006	18220	JQ916723	JX035243	JX035566
Lachninae	Eulachnus del Guercio	Eulachnus alticola (Pašek)	Pinus yunnanensis Franch.	CHINA: Yunnan Province: Longling County	Dec.3, 2009	24090	JQ916791	JX035378	JX035680
Lachninae	Eulachnus del Guercio	Eulachnus alticola (Pašek)	Pinus yunnanensis Franch.	CHINA: Yunnan Province: Kunming City	Oct.24, 2010	24886		JX035383	JX035684
Lachninae	Eulachnus del Guercio	Eulachnus drakontos Zhang et Qiao	Pinus massoniana Lamb.	CHINA: Beijing City: Sanpu Village	Apr.18, 2002	13261	JQ916623	JX035066	JX035425
Lachninae	Eulachnus del Guercio	Eulachnus drakontos Zhang et Qiao	Pinus tabulaeformis Carr.	CHINA: Jilin Province: Changbai County	Aug.10, 2004	14984	JQ916650	JX035105	JX035455
Lachninae	Eulachnus del Guercio	Eulachnus drakontos Zhang et Qiao	Pinus tabulaeformis Carr.	CHINA: Liaoning Province: Anshan City	May.20, 2007	20124	JQ916758	JX035303	JX035615
Lachninae	Eulachnus del Guercio	Eulachnus drakontos Zhang et Qiao	Pinus tabulaeformis Carr.	CHINA: Beijing City: Yanqing County	May.14, 2010	24412	JQ916792	JX035379	JX035681
Lachninae	Eulachnus del Guercio	Eulachnus nigricola (Pašek)	Pinus sylvestris Linnaeus.	CHINA: Heilongjiang Province: Fujing City	Aug.5, 2005	17746	JQ916702	JX035211	JX035544
Lachninae	Eulachnus del Guercio	Eulachnus nigricola (Pašek)	Pinus tabuliformis Carr.	RUSSIA: St.Petersburg City	Jun.21, 2011	27139	JX035059	JX035411	JX035706
Lachninae	Eulachnus del Guercio	Eulachnus piniarmandifoliae Zhang	Pinus armandi Franch.	CHINA: Yunnan Province: Jianchuan County	May.9, 2006	18720	JQ916735	JX035263	JX035583
Lachninae	Eulachnus del Guercio	Eulachnus piniarmandifoliae Zhang	Pinus armandi Franch.	CHINA: Yunnan Province: Jingdong County	Nov.9, 2009	23744		JX035376	JX035678
Lachninae	Eulachnus del Guercio	Eulachnus pinitabulaeformis Zhang	Pinus yunnanensis Franch.	CHINA: Yunnan Province: Jianchuan County	May.14, 2005	18723	JQ916737	JX035266	JX035586
Lachninae	Eulachnus del Guercio	Eulachnus pinitabulaeformis Zhang	Pinus tabulaeformis Carr.	CHINA: Beijing City: Miyun County	Oct.27, 2009	23676	JQ916787	JX035372	JX035675
Lachninae	Eulachnus del Guercio	Eulachnus rileyi (Williams)	Pinus tabulaeformis Carr.	CHINA: Tibet Auto. Reg.: Bayi Town	Jul.2, 2002	13512	JQ916632	JX035078	JX035435
Lachninae	Eulachnus del Guercio	Eulachnus rileyi (Williams)	Pinus densata Mast.	CHINA: Tibet Auto. Reg.: Linzhi County	Jul.3, 2002	13519	JQ916633	JX035079	JX035436
Lachninae	Lachnus Burmeister	Lachnus longirostris (Mordvilko)	Quercus sp.	CHINA: Liaoning Province: Anshan City	Jul.19, 2005	17539	JX034969	JX035192	JX035527
Lachninae	Lachnus Burmeister	Lachnus longirostris (Mordvilko)	Quercus liaotungensis Koidz.	CHINA: Beijing City	Aug.29, 2009	Y8897	JX035064	JX035424	JX035723
Lachninae	Lachnus Burmeister	Lachnus quercihabitans (Takahashi)	Fagaceae	CHINA: Guangxi Auto. Reg.: Guilin City	May.17, 2006	18876	JX034995	JX035277	JX035596
Lachninae	Lachnus Burmeister	Lachnus quercihabitans (Takahashi)	Fagaceae	CHINA: Guangxi Auto. Reg.: Lingui County	Nov.3, 2010	26064	JX035049	JX035393
Lachninae	Lachnus Burmeister	Lachnus quercihabitans (Takahashi)	Quercus sp.	CHINA: Taiwan: Taipei City	Apr.17, 2011	26564	JX035055	JX035403
Lachninae	Lachnus Burmeister	Lachnus roboris (Linnaeus)	Quercus spp.	CHINA: Guizhou Province: Mount Fanjing	May.29, 2002	13291	JX034913	JX035067	JX035426
Lachninae	Lachnus Burmeister	Lachnus siniquercus Zhang	Cyclobalanopsis glauca (Thunb.) Oerst.	CHINA: Guizhou Province: Leigong Mountain	Jun.4, 2005	16277		JX035167	JX035504
Lachninae	Lachnus Burmeister	Lachnus siniquercus Zhang	Cyclobalanopsis glauca (Thunb.) Oerst.	CHINA: Guizhou Province: Leigong Mountain	Jun.4, 2005	16278	JX034954	JX035168	JX035505
Lachninae	Lachnus Burmeister	Lachnus siniquercus Zhang	Cyclobalanopsis glauca (Thunb.) Oerst.	CHINA: Guizhou Province: Leigong Mountain	Jun.5, 2005	16285	JX034955	JX035169	JX035506
Lachninae	Lachnus Burmeister	Lachnus siniquercus Zhang	Cyclobalanopsis glauca (Thunb.) Oerst.	CHINA: Guizhou Province: Leigong Mountain	Jun.5, 2005	16286	JX034956	JX035170	JX035507
Lachninae	Lachnus Burmeister	Lachnus siniquercus Zhang	Cyclobalanopsis glauca (Thunb.) Oerst.	CHINA: Guizhou Province: Leigong Mountain	Jun.5, 2005	16296	JX034957	JX035171	JX035508
Lachninae	Lachnus Burmeister	Lachnus siniquercus Zhang	Quercus sp.	CHINA: Tibet: Chayu County	Jul.4, 2005	16374	JX034958	JX035172	JX035509
Lachninae	Lachnus Burmeister	Lachnus tropicalis (van der Goot)	Castanea mollissima Blume	CHINA: Fujian Province: Wuyi Mountain	Jun.4, 2003	14405	JQ916639	JX035091	JX035446
Lachninae	Lachnus Burmeister	Lachnus tropicalis (van der Goot)	Castanea mollissima Blume	CHINA: Fujian Province: Wuyi Mountain	Jun.18, 2003	14528	JQ916640	JX035093	JX035447
Lachninae	Lachnus Burmeister	Lachnus tropicalis (van der Goot)	Castanea mollissima Blume	CHINA: Fujian Province: Wuyi Mountain	Jun.21, 2003	14575	JQ916642	JX035095
Lachninae	Lachnus Burmeister	Lachnus tropicalis (van der Goot)	Castanea mollissima Blume	CHINA: Fujian Province: Wuyi Mountain	May.17, 2004	14723	JQ916644	JX035097	JX035450
Lachninae	Lachnus Burmeister	Lachnus tropicalis (van der Goot)	Castanea mollissima Blume	CHINA: Fujian Province: Wuyi Mountain	May.26, 2004	14835	JQ916647	JX035100	JX035451
Lachninae	Lachnus Burmeister	Lachnus tropicalis (van der Goot)	Quecus mongolicus Fisch.	CHINA: Jilin Province: Baishan City	Aug.12, 2004	15204	JQ916652	JX035113	JX035461
Lachninae	Lachnus Burmeister	Lachnus tropicalis (van der Goot)	Cyclobalanopsis glauca (Thunb.) Oerst.	CHINA: Guizhou Province: Daozhen County	Aug.24, 2004	15641	JQ916659	JX035125	JX035467
Lachninae	Lachnus Burmeister	Lachnus tropicalis (van der Goot)	Cyclobalanopsis glauca (Thunb.) Oerst.	CHINA: Guizhou Province: Daozhen County	Aug.24, 2004	15652	JQ916660	JX035127	JX035468
Lachninae	Lachnus Burmeister	Lachnus tropicalis (van der Goot)	Cyclobalanopsis glauca (Thunb.) Oerst.	CHINA: Inner Mongolia Auto. Reg.: Jiagedaqi City	Aug.1, 2004	15750	JQ916662	JX035132	JX035472
Lachninae	Lachnus Burmeister	Lachnus tropicalis (van der Goot)	Castanea mollissima Blume	CHINA: Sichuan Province: Yanbian County	Apr.6, 2005	17086	JX034959	JX035176	JX035512
Lachninae	Lachnus Burmeister	Lachnus tropicalis (van der Goot)	Castanea mollissima Blume	CHINA: Sichuan Province: Yanbian County	Apr.6, 2005	17087	JQ916683	JX035177	JX035513
Lachninae	Lachnus Burmeister	Lachnus tropicalis (van der Goot)	Castanea mollissima Blume	CHINA: Shaanxi Province: Foping County	May.14, 2005	17287	JQ916686	JX035184	JX035520
Lachninae	Lachnus Burmeister	Lachnus tropicalis (van der Goot)	Xylosma racemosum (Sieb. et Zucc.) Miq.	CHINA: Liaoning Province: Anshan City	Jul.18, 2005	17528	JX034968	JX035191	JX035526
Lachninae	Lachnus Burmeister	Lachnus tropicalis (van der Goot)	Castanea mollissima Blume	CHINA: Yunnan Province: Jianchuan County	May.9, 2006	18714	JQ916734	JX035261	JX035581
Lachninae	Lachnus Burmeister	Lachnus tropicalis (van der Goot)	Castanea mollissima Blume	CHINA: Guangxi Auto. Reg.: Guilin City	May.30, 2006	19032	JQ916743	JX035280
Lachninae	Lachnus Burmeister	Lachnus tropicalis (van der Goot)	Castanea mollissima Blume	CHINA: Beijing City: Miyun County	Sept.22,2006	19166	JQ916748	JX035286	JX035604
Lachninae	Lachnus Burmeister	Lachnus tropicalis (van der Goot)	Castanea mollissima Blume	CHINA: Shaanxi Province: Taibai Mountain	Jul.16, 2006	19359	JQ916750	JX035290	JX035607
Lachninae	Lachnus Burmeister	Lachnus tropicalis (van der Goot)	Castanea mollissima Blume	CHINA: Liaoning Province: Fengcheng County	May.24, 2007	20151	JQ916759	JX035307	JX035619
Lachninae	Lachnus Burmeister	Lachnus tropicalis (van der Goot)	Castanea mollissima Blume	CHINA: Anhui Province: Yuexi County	Jul.28, 2007	20244	JQ916760	JX035313	JX035623
Lachninae	Lachnus Burmeister	Lachnus tropicalis (van der Goot)	Castanea mollissima Blume	CHINA: Anhui Province: Yuexi County	Aug.4, 2007	20286	JQ916761	JX035314	JX035624
Lachninae	Lachnus Burmeister	Lachnus tropicalis (van der Goot)	Castanea crenata Sieb. et Zucc.	CHINA: Shandong Province: Rizhao City	Jun.28, 2007	20487	JQ916762	JX035318	JX035626
Lachninae	Lachnus Burmeister	Lachnus tropicalis (van der Goot)	Castanea mollissima Blume	KOREA: Chungcheongnam-do	Nov.3, 2008	21336	JQ916766	JX035326	JX035634
Lachninae	Lachnus Burmeister	Lachnus tropicalis (van der Goot)	Castanea crenata Sieb. et Zucc.	CHINA: Liaoning Province: Kuandian County	Aug.13, 2008	22013	JQ916770	JX035336	JX035640
Lachninae	Lachnus Burmeister	Lachnus tropicalis (van der Goot)	Castanea mollissima Blume	CHINA: Beijing City: Miyun County	Jul.25, 2009	23546	JQ916785	JX035368	JX035671
Lachninae	Lachnus Burmeister	Lachnus tropicalis (van der Goot)	Castanea mollissima Blume	CHINA: Beijing City: Miyun County	Oct.27, 2009	23670	JQ916786	JX035370	JX035673
Lachninae	Lachnus Burmeister	Lachnus tropicalis (van der Goot)	Castanea mollissima Blume	CHINA: Sichuan Province: Luding County	Jul.20, 2011	26553	JQ916805	JX035401	JX035698
Lachninae	Lachnus Burmeister	Lachnus tropicalis (van der Goot)	Lithocarpus sp.	JAPAN: Funabashi	Sept.25, 2011	26559	JQ916806	JX035402	JX035699
Lachninae	Lachnus Burmeister	Lachnus tropicalis (van der Goot)	Castanea mollissima Blume	CHINA: Zhejiang Province: Angie County	May.28, 2011	26723	JQ916807	JX035405	JX035701
Lachninae	Lachnus Burmeister	Lachnus tropicalis (van der Goot)	Castanea mollissima Blume	CHINA: Zhejiang Province: Angie County	May.29, 2011	26729	JQ916808	JX035406	JX035702
Lachninae	Lachnus Burmeister	Lachnus tropicalis (van der Goot)	Castanea mollissima Blume	CHINA: Zhejiang Province: Lin’an City	May.30, 2011	26768	JQ916809	JX035407	JX035703
Lachninae	Lachnus Burmeister	Lachnus tropicalis (van der Goot)	Castanea mollissima Blume	CHINA: Fujian Province: Wuyi Mountain	Jun.11, 2011	26870	JQ916810	JX035409	JX035705
Lachninae	Lachnus Burmeister	Lachnus yunlongensis Zhang	Cyclobalanopsis glauca (Thunb.) Oerst.	CHINA: Guizhou Province: Daozhen County	Aug.16, 2004	15587	JX034931	JX035123	JX035465
Lachninae	Longistigma Wilson	Longistigma liquidambarus (Takahashi)	Liquidambar formosana Hance.	CHINA: Guizhou Province: Daozhen County	Aug.20, 2004	15627	JX034932	JX035124	JX035466
Lachninae	Maculolachnus Gaumont	Maculolachnus submacula (Walker)	Rosaceae	CHINA: Xinjiang Auto. Reg.: Nilka County	Sept.5, 2002	13796	JQ916635	JX035084	JX035441
Lachninae	Maculolachnus Gaumont	Maculolachnus submacula (Walker)	Rosaceae	CHINA: Xinjiang Auto. Reg.: Nilka County	Sept.5, 2002	13797	JQ916636	JX035085	JX035442
Lachninae	Maculolachnus Gaumont	Maculolachnus submacula (Walker)	Phaseolus vulgaris Linnaeus.	CHINA: Xinjiang Auto. Reg.: Nilka County	Sept.6, 2002	13818	JQ916637	JX035086	JX035443
Lachninae	Nippolachnus Matsumura	Nippolachnus piri Matsumura	Pyrus sp.	CHINA: Guangxi Auto. Reg.: Guilin City	May.19, 2006	18898	JX034996	JX035278	JX035597
Lachninae	Nippolachnus Matsumura	Nippolachnus piri Matsumura	Pyrus sp.	CHINA: Guangxi Auto. Reg.: Guilin City	May.29, 2006	19017	JX034997	JX035279	JX035598
Lachninae	Nippolachnus Matsumura	Nippolachnus piri Matsumura	Pyrus pyrifolia (Burm.f.)Nakai	CHINA: Anhui Province: Yuexi County	Jul.21, 2007	20199	JX035011	JX035312	JX035622
Lachninae	Nippolachnus Matsumura	Nippolachnus piri Matsumura	Pyrus sp.	CHINA: Yunnan Province: Jingdong County	Nov.10, 2009	23760	JX035043	JX035377	JX035679
Lachninae	Nippolachnus Matsumura	Nippolachnus piri Matsumura	Pyrus sp.	CHINA: Taiwan: Taizhong County	Nov.21, 2011	26565	JX035056	JX035404	JX035700
Lachninae	Nippolachnus Matsumura	Nippolachnus sp.	Eribotrya japonica (Lindl.)	CHINA: Sichuan Province: Chengdu City	May.12, 2009	22522	JX035029	JX035346	JX035649
Lachninae	Pyrolachnus Basu et Hille Ris Lambers	Pyrolachnus pyri (Buckton)	Rosaceae	CHINA: Gansu Province: Wen County	Apr.1,1999	16014	JX034940
Lachninae	Pyrolachnus Basu et Hille Ris Lambers	Pyrolachnus sp.	Eribotrya japonica (Lindl.)	CHINA: Yunnan Province: Yongsheng County	Oct.18,2010	24823	JX035044	JX035380
Lachninae	Schizolachnus Mordvilko	Schizolachnus orientalis (Takahashi)	Pinus tabulaeformis Carr.	CHINA: Jilin Province: Changbai County	Aug.11, 2004	14985	JQ916651	JX035106	JX035456
Lachninae	Schizolachnus Mordvilko	Schizolachnus orientalis (Takahashi)	Pinus sylvestris Linnaeus.	CHINA: Inner Mongolia Auto. Reg.: Jiagedaqi City	Aug.1, 2004	15755	JQ916663	JX035133	JX035473
Lachninae	Schizolachnus Mordvilko	Schizolachnus orientalis (Takahashi)	Pinus sylvestris Linnaeus.	CHINA: Liaoning Province: Anshan City	Jul.19, 2005	17548	JQ916689	JX035193	JX035528
Lachninae	Schizolachnus Mordvilko	Schizolachnus orientalis (Takahashi)	Pinus sylvestris Linnaeus.	CHINA: Heilongjiang Province: Fujing City	Aug.5, 2005	17745	JQ916701	JX035210
Lachninae	Schizolachnus Mordvilko	Schizolachnus orientalis (Takahashi)	Pinus sylvestris Linnaeus.	CHINA: Heilongjiang Province: Fujing City	Aug.6, 2005	17755	JQ916703	JX035212	JX035545
Lachninae	Schizolachnus Mordvilko	Schizolachnus orientalis (Takahashi)	Pinus sylvestris Linnaeus.	CHINA: Heilongjiang Province: Yichun City	Aug.8, 2005	17794	JQ916705	JX035215
Lachninae	Schizolachnus Mordvilko	Schizolachnus orientalis (Takahashi)	Pinus sylvestris Linnaeus.	CHINA: Inner Mongolia Auto. Reg.: Yakeshi City	Aug.17, 2005	17940	JQ916712	JX035224	JX035556
Lachninae	Schizolachnus Mordvilko	Schizolachnus orientalis (Takahashi)	Pinus sylvestris Linnaeus.	CHINA: Inner Mongolia Auto. Reg.: Chifeng City	Aug.21, 2005	17988	JQ916716	JX035229
Lachninae	Schizolachnus Mordvilko	Schizolachnus orientalis (Takahashi)	Pinus yunnanensis Franch.	CHINA: Yunnan Province: Deqin County	May.7, 2006	18689	JQ916732	JX035259	JX035579
Lachninae	Schizolachnus Mordvilko	Schizolachnus orientalis (Takahashi)	Pinus yunnanensis Franch.	CHINA: Yunnan Province: Jianchuan County	May.9, 2006	18721	JQ916736	JX035264	JX035584
Lachninae	Schizolachnus Mordvilko	Schizolachnus orientalis (Takahashi)	Pinus tabuliformis Carr.	CHINA: Beijing City: Mentougou District	Jul.22, 2006	19435	JX035000	JX035294
Lachninae	Schizolachnus Mordvilko	Schizolachnus orientalis (Takahashi)	Pinus tabulaeformis Carr.	CHINA: Beijing City: Miyun County	Oct.27, 2009	23677	JQ916788	JX035373	JX035676
Lachninae	Schizolachnus Mordvilko	Schizolachnus orientalis (Takahashi)	Pinaceae	CHINA: Guangxi Auto. Reg.: Lingui County	Nov.2, 2010	26054	JX035048	JX035392	JX035692
Lachninae	Schizolachnus Mordvilko	Schizolachnus orientalis (Takahashi)	Pinaceae	CHINA: Guangxi Auto. Reg.: Daming Mountain	Nov.11, 2010	26142	JX035051		JX035694
Lachninae	Stomaphis Walker	Stomaphis betulidahuricae Zhang et Qiao	Betula sp.	CHINA: Beijing City: Mentougou District	Jul.23, 2006	19448	JQ916755	JX035296
Lachninae	Stomaphis Walker	Stomaphis betulidahuricae Zhang et Qiao	Betula sp.	CHINA: Beijing City: Mentougou District	Jul.23, 2006	19452	JQ916756	JX035298	JX035611
Lachninae	Stomaphis Walker	Stomaphis pistacicola Zhang & Qiao	Pistacia chinesis Bunge.	CHINA: Shandong Province: Qingdao City	Oct.24, 2011	26550	JX035054	JX035400	JX035697
Lachninae	Stomaphis Walker	Stomaphis quercisucta Qiao et Zhang	Quercus liaotungensis Koidz.	CHINA: Beijing City: Dongling Mountain	Aug.29, 2009	Y8896	JQ916817	JX035423	JX035722
Lachninae	Stomaphis Walker	Stomaphis sinisalicis Zhang et Zhong	Salix sp.	CHINA: Shandong Province: Qingdao City	Oct.14, 2002	13352	JQ916626	JX035071
Lachninae	Stomaphis Walker	Stomaphis sinisalicis Zhang et Zhong	Salix sp.	CHINA: Beijing City: Haidian District	Jun.15, 2006	19106	JQ916746	JX035283	JX035601
Lachninae	Stomaphis Walker	Stomaphis sinisalicis Zhang et Zhong	Salix babylonica Linnaeus	CHINA: Shandong Province: Qingdao City	Oct.24, 2011	26547	JQ916803	JX035398	JX035696
Lachninae	Stomaphis Walker	Stomaphis sp.	Carya cathayensis Sarg.	CHINA: Beijing City: Mentougou District	Jul.23, 2006	19444	JQ916754	JX035295
Lachninae	Stomaphis Walker	Stomaphis yanonis Takahashi	Salix sp.	CHINA: Shandong Province: Qingdao City	Oct.8, 2002	13351	JQ916625	JX035070	JX035429
Lachninae	Stomaphis Walker	Stomaphis yanonis Takahashi	Celtis sinesis Pers.	CHINA: Shandong Province: Qingdao City	Oct.24, 2011	26549	JQ916804	JX035399
Lachninae	Tuberolachnus Mordvilko	Tuberolachnus salignus Mordvilko	Salix sp.	CHINA: Tibet Auto. Reg.: Linzhi County	Jul.3, 2002	13539	JX034916	JX035080	JX035437
Lachninae	Tuberolachnus Mordvilko	Tuberolachnus salignus Mordvilko	Salix sp.	CHINA: Jilin Province: Fusong County	Aug.7, 2004	14918	JX034922	JX035102	JX035452
Lachninae	Tuberolachnus Mordvilko	Tuberolachnus salignus Mordvilko	Salix sp.	CHINA: Jilin Province: Changbai County	Aug.11, 2004	14987	JX034924	JX035107	JX035457
Lachninae	Tuberolachnus Mordvilko	Tuberolachnus salignus Mordvilko	Salix sp.	CHINA: Jilin Province: Changbai County	Aug.11, 2004	14999	JX034926	JX035109	JX035459
Lachninae	Tuberolachnus Mordvilko	Tuberolachnus salignus Mordvilko	Salix sp.	CHINA: Sichuan Province: Yanbian County	Apr.8, 2005	17113	JX034961	JX035179	JX035515
Lachninae	Tuberolachnus Mordvilko	Tuberolachnus salignus Mordvilko	Salix sp.	CHINA: Heilongjiang Province: Mishan City	Aug.2,2005	17705	JX034972	JX035206	JX035540
Lachninae	Tuberolachnus Mordvilko	Tuberolachnus salignus Mordvilko	Salix sp.	CHINA: Inner Mongolia Auto. Reg.: Aer Mountains	Aug.19, 2005	17957	JX034975	JX035225	JX035557
Lachninae	Tuberolachnus Mordvilko	Tuberolachnus salignus Mordvilko	Salix sp.	CHINA: Yunnan Province: Dali City	Jun.21, 2005	18014		JX035230
Lachninae	Tuberolachnus Mordvilko	Tuberolachnus salignus Mordvilko	Salix sp.	CHINA: Yunnan Province: Chuxiong City	Apr.24, 2006	18193	JX034977	JX035236	JX035563
Lachninae	Tuberolachnus Mordvilko	Tuberolachnus salignus Mordvilko	Salix sp.	CHINA: Yunnan Province: Lijiang City	Apr.27, 2006	18230	JX034982	JX035246	JX035569
Lachninae	Tuberolachnus Mordvilko	Tuberolachnus salignus Mordvilko	Salix sp.	CHINA: Yunnan Province: Ninglang County	Apr.30, 2006	18265	JX034985	JX035251	JX035572
Lachninae	Tuberolachnus Mordvilko	Tuberolachnus salignus Mordvilko	Salix sp.	CHINA: Liaoning Province: Xiuyan County	Jun.23, 2006	18864	JX034994	JX035276	JX035595
Lachninae	Tuberolachnus Mordvilko	Tuberolachnus salignus Mordvilko	Salix sp.	CHINA: Beijing City	Sept.21, 2009	22425	JX035028	JX035345	JX035648
Lachninae	Tuberolachnus Mordvilko	Tuberolachnus salignus Mordvilko	Salix sp.	CHINA: Yunnan Province: Binchuan County	Oct.20, 2010	24850	JX035045	JX035381	JX035682
Downloaded from GenBank
Lachninae	Cinara Curtis	Cinara tujafilina (del Guercio)					EU151496-EU151498,EU881683,EU881684,HQ443318
Lachninae	Cinara Curtis	Cinara formosana (Takahashi)					GU978789,GU978790
Lachninae	Cinara Curtis	Cinara fornacula Hottes					EU701614-EU701617
Lachninae	Cinara Curtis	Cinara coloradensis (Gillette)					EU701610-EU701613
Lachninae	Cinara Curtis	Cinara shinjii Inouye					GU978787
Lachninae	Cinara Curtis	Cinara anelia Favret & Voegtlin					EU701607
Lachninae	Cinara Curtis	Cinara atlantica (Wilson)					EU701608,EU701609
Lachninae	Cinara Curtis	Cinara watsoni Tissot					EU701624,EU701625
Lachninae	Cinara Curtis	Cinara pergandei (Wilson)					EU701620-EU701623
Lachninae	Cinara Curtis	Cinara smaragdina Pashtshenko					GU978840
Lachninae	Cinara Curtis	Cinara occidentalis (Davidson)					EU701619
Lachninae	Cinara Curtis	Cinara longipennis (Matsumura)					GU457805		GU457829
Lachninae	Cinara Curtis	Cinara etsuhoe Inouye						AF156194
Lachninae	Cinara Curtis	Cinara ponderosae (Williams)						AF156193
Lachninae	Cinara Curtis	Cinara glabra (Gillette et Palmer)						AF156195
Lachninae	Cinara Curtis	Cinara pseudotaxifoliae Palmer						AF156197
Lachninae	Eulachnus del Guercio	Eulachnus brevipilosus Börner						AF156189
Lachninae	Essigella del Guercio	Essigella fusca Gillette & Palmer						AF156190
Lachninae	Essigella del Guercio	Essigella knowltoni Hottes					EU701662
Lachninae	Schuzolachnus Mordvilko	Schizolachnus curvispinosus Hottes, Essig & Knowlton					EU701902
Lachninae	Lachnus Burmeister	Lachnus tropicalis (van der Goot)					GU978802
Lachninae	Lachnus Burmeister	Lachnus takahashii Sorin						AF156199
Lachninae	Longistigma Wilson	Longistigma caryae (Harris)					EU701716
Lachninae	Maculolachnus Gaumont	Maculolachnus submacula (Walker)						AF156200
Lachninae	Maculolachnus Gaumont	Maculolachnus sijpkensi Hille Ris Lambers					EU701743
Lachninae	Nippolachnus Matsumura	Nippolachnus piri Matsumura						AF156204
Lachninae	Tuberolachnus Mordvilko	Tuberolachnus salignus Mordvilko					EU701942,JF764782
Lachninae	Pterochloroides Mordvilko	Pterochloroides persicae (Cholodkovsky)					JN644628-JN644646		JN996489-JN996497
Lachninae	Stomaphis Walker	Stomaphis quercus (Linnaeus)					JN944537-JN944550	AF156216
Lachninae	Stomaphis Walker	Stomaphis aesculi Takahashi						AF156208
Lachninae	Stomaphis Walker	Stomaphis aphananthae Sorin						AF156209
Lachninae	Stomaphis Walker	Stomaphis fagi Takahashi						AF156210
Lachninae	Stomaphis Walker	Stomaphis graffii Cholodkovsky						AF156211
Lachninae	Stomaphis Walker	Stomaphis japonica Takahashi						AF156212
Lachninae	Stomaphis Walker	Stomaphis longirostris (Fabricius)						AF156213
Lachninae	Stomaphis Walker	Stomaphis pini Takahashi						AF156215
Lachninae	Stomaphis Walker	Stomaphis takahashii Sorin						AF156217
Lachninae	Protrama Baker	Protrama flavescens (Koch)						AF156206
Lachninae	Protrama Baker	Protrama radicis (Kaltenbach)						AF156205
Lachninae	Protrama Baker	Protrama ranunculi (del Guercio)						AF156207
Lachninae	Trama von Heyden	Trama caudate del Guercio						AF156203
Lachninae	Trama von Heyden	Trama maritima (Eastop)						AF156201,AF156202
Lachninae	Trama von Heyden	Trama rara Mordvilko					EU701939	AF156219,AF156220,AF156221
Lachninae	Trama von Heyden	Trama troglodytes von Heyden						AF156222,AF156223,AF156224
outgroup
Adelgidae	Pineus Shimer	Pineus armandicola Zhang, Zhong et Zhang	Pinus armandi Franch.	CHINA: Yunnan Province: Kunming City	Apr.21, 2006	18168	JQ920909	JX035238	JX035721
Aphidinae	Aphis Linnaeus	Aphis glycines Matsumura	Glycine sp.	CHINA: Hunan Province: Changsha City	Jul.31, 2008	1994	JQ920913	JX035422	JX035717
Aphidinae	Macrosiphoniella del Guercio	Macrosiphoniella yomogifoliae (Shinji)	Artemisia sp.	CHINA: Beijing City: Ling Mountain	Aug.14, 2007	20334	JX035065	JX035316	JX035718
Mindarinae	Mindarus Koch	Mindarus keteleerifoliae Zhang	Keteleeria evelyniana Mast.	CHINA: Yunnan Province: Kunming City	Apr.22, 2006	18171	JQ920925	JX035235	JX035719
Phylloxeridae	Phylloxerina Börner	Phylloxerina salicis (Lichtenstein)	Salix paraplesia Schneider.	CHINA: Tibet Auto. Reg.: Lhasa City	Aug.24, 2003	15434	JQ920928	JX035119	JX035720
